# Supplementary material for: Composites Containing Nanohydroxyapatites and a Stable TEMPO Radical: Preparation and Characterization Using Spectrophotometry, EPR and 1H MAS NMR
Source: Materials (Basel). 2022 Mar 10;15(6):2043. doi: 10.3390/ma15062043 (PMC8952365; doi:10.3390/ma15062043)
Supplement: Supplementary file 1 [file materials-15-02043-s001.zip]

Archive with 1 entries (1 files):
- materials-1604793-supplementary.pdf
